# Supplementary material for: Effect of Physical Activity and Nutrition Education on Body Mass Index, Blood Pressure and Biochemical Variables in Overweight and Obese Adolescents
Source: Ann Glob Health. 2021 Jan 25;87(1):9. doi: 10.5334/aogh.3147 (PMC7845469; doi:10.5334/aogh.3147)
Supplement: Supplementary file 1 — Effect of Physical Activity and Nutrition Education on Body Mass Index, Blood Pressure and Biochemical Variables in Overweight and Obese Adolescents. [file agh-87-1-3147-s1.xlsx]

## Sheet: >65%
Respondent number	Respondent name	GROUP	Gender	Race	Weight	Height	Age (in months)	BMI	BMI Z-score	Heart rate (not sure I need this)	Systolic	Diastolic	BP	Alt	Trig;ycerides	HDL	LDL	Glucose	HbA1C	Insulin	HOMA-IR	Weight	Height	Age (in months)	BMI	BMI Z-score	Heart rate (not sure I need this)	Systolic	Diastolic	BP	Alt	Trig;ycerides	HDL	LDL	Glucose	HbA1C	Insulin	HOMA-IR
110	Quade Fourie	1	1	4	70.9	171.6	177	24.1	1.42	106	138	79	3	11					5.3	9.2	0	66.1	173.7	182	21.9	0.72		117	71	1	12	0.41	1.53	1.32	4.4	5.4	14.9	2.91378		HOMA-IR formula: fasting plasma insulin (µIU/ml) x fasting plasma glucose (mmol/L)/22.5
229	Trisyn Dean Nullneel	1	1	3	69.2	161.6	167	26.5	2.12	111	138	80	3	22	0.98	1.26	3.35	4	5.5	9.5	1.68889	71	163.25	171	26.6	2.08		134	71	3	28	1.32	1.6	3.72	4.2	5.6	16.8	3.136
230	Neo Khanyile	1	1	1	85.2	165	173	31.3	2.75	76	157	73	4	15	0.5	1.46	2.39	4.6	5.9	9.1	1.86044	83.7	166.65	177	30.1	2.55		125	76	2	12	0.71	1.49	2.63	5.3	6	13.3	3.13289
243	Tristan Gerber	1	1	4	107.7	187.2	178	30.7	2.61	64	147	65	4	29	1.44	0.86	3.05	4.4	4.8	11.7	2.288	106.2	189.1	183	29.7	2.42		123	67	2	20	0.81	0.95	2.69	4.4	4.8	14.7	2.87467
107	Kelvin van Loggenberg	2	1	4	76.8	177	177	24.5	1.53	76	100	64	1	15	0.54	1.4	3.1	5.3	5.1	12.1	2.85022	78.7	175.5	182	25.6	1.68	70	95	62	1	15	0.58	1.52	3.17	4.5	5.4	7.3	1.46
226	James Purchase	2	1	4	74.35	155.5	162	30.7	2.81					29	0.79	1.27	1.86	3.4	5.2	5.6	0.846222	72.2	157.95	166	28.9	2.52		131	70	3	24	0.63	1.4	2.14	3.7	5.3	14.2	2.33511
231	Kwanele Mkhwanazi	2	1	1	78.4	178.83	166	24.5	1.75	77	113	66	1	17					5.7	4.4	0	78.8	181	170	24.1	1.55		117	69	1	17	0.65	1.39	1.95	4.5	6.1	9.2	1.84
233	Thabo Fakude	2	1	1	69.8	171.5	170	23.7	1.48	76	124	75	2	28	0.68	1.69	1.67	4.6	5.8	5.3	1.08356	73.2	174.2	174	24.1	1.49		121	67	2	16	0.57	1.94	1.91	4.3	5.9	7.2	1.376
235	Jared Job	2	1	4	57.6	159.3	158	24.8	1.94	81	121	66	2	13	0.83	1.24	2.51	5.1	5.1	22.3	5.05467	62.3	162.5	169	23.6	1.47		93	74	1	11	2.13	1.33	2.7	4.9	5	14	3.04889
236	Zibusiso Mahlaba	2	1	1	57.4	159	165	23	1.4	74	107	72	1	16					5.6	3.5	0	57.7	160.7	169	22.3	1.12		100	63	1	18	0.39	1.47	2.1	4.2	5.7	6.7	1.25067
239	Reuben Kruger	2	1	4	96.4	172.1	176	32.5	2.86	85	144	85	4	50	0.61	0.91	2.85	4.2	5.4	20.6	3.84533	102.5	173.8	180	33.9	2.98	71	140	96	4	108	0.78	0.95	3.28	5.1	5.8	42.6	16.32
240	Keegan Hughes	2	1	4	110.45	173	178	37.2	3.46	78	133	70	3	27	0.62	1.24	2.15	4.5	5.7	8.7	1.74	113.8	176.25	182	36.6	3.34		115	74	1	22	0.57	1.29	2.44	4.3	5.7	14.5	2.77111
245	Musa Khoza	2	1	1	75.6	170.4	179	26	1.82	76	157	73	4								0	85.1	171.2	183	29	2.31		127	53	2	14	0.92	1.26	3.1	4.1	5.5	18.4	3.35289
246	Tembelihle Shandu	2	1	1	62.2	160.2	168	24.2	1.64	72	102	62	1	15					5.8	26.5	0	63.6	163.55	172	23.8	1.44		113	56	1	15	1.18	1.14	2.41	4.1	5.6	7	1.27556
249	Fabrizio Baldi	2	1	4	92.83	183.5	167	27.6	2.29	75	122	77	2	18	0.7	1.47	2.52	4.1	4.9	6.6	1.20267	90.2	184.9	172	26.4	2.02	65	124	71	2	20	0.75	1.45	2.35	4.5	5.2	19.1	3.82
450	Nikhil Chetty	1	1	3	83	177.3	173	26.4	1.99	100	115	77	1	38	0.55	0.9	2.21	4.8	5.1	16.4	3.49867	80.9	178.4	176	25.4	1.75	79	112	72	1	34	0.54	1.08	2.47	5.1	4.7	7.4	1.67733
451	Zibusiso Mahlaba	1	1	1	58.7	159.4	170	23.1	1.31		99	57	1	17	0.42	1.31	2.05	4.4	5.8	7.9	1.54489	58.3	163.6	173	21.8	0.88	81	92	66	1	18					5.4	8	0
452	Musa Khoza	1	1	1	83.3	172.4	184	28	2.12		127	64	2	18	0.73	0.92	2.65	6.4	5.7	18.4	45.312	82.6	172.9	186	27.6	2.02	68	131	64	3	14	0.63	1.49	2.57	4.7	5.1	8.8	1.83822
459	Caideen Botha	1	2	4	76.8	159.3	159	30.3	2.57	71	122	73	2	21	1.88	1.36	2.86	4.4	5.3	25.8	5.04533	75.1	160.7	163	29.1	2.34	87	104	70	1	14	1.08	1.21	2.82	5.2	5.4	23.2	5.36178
465	Nandi Nene	2	2	1	58.5	154.5	164	24.5	1.5	79	100	61	1	10	0.59	2.01	2.92	4.8	5.3	8.8	1.87733	56.4	156.6	168	23	1.05	81	107	70	1	13	0.88	1.37	2.49	4.7	5.5	8.8	1.83822
467	Nomvelo Buthelezi	2	2	1	56	148.8	172	25.3	1.54	93	90	70	1								0	56.3	148.8	176	25.4	1.49					12	0.53	1.14	2.09	5.1	5.9	21.3	4.828
473	Aphiwe Khathi	2	2	1	53.5	152.2	157	23.1	1.31	74	102	71	1	10	0.77	1.95	0.6	4.2	5	8.9	1.66133	56	152.15	161	24.2	1.47		102	67	1	13	0.56	2.02	0.48	4.4	5.3	12.5	2.44444
474	Kwanenele Maphumulo	2	2	1	58.6	158.3	158	23.3	1.34	84	124	82	3	13	0.55	1.54	1.75	4.3	5.4	5.3	1.01289	60.8	158.8	161	24.1	1.44	100	131	78	3	13	0.63	1.62	2.01	4.3	5.7	15	2.86667
475	Philasande Khotseng	2	2	1	68.3	157.5	159	27.5	2.17	79	92	69	1	16	0.76	1.02	2.6	4.5	5.3	12.4	2.48	76.5	158.1	163	30.6	2.55	88	106	61	1	20	0.52	1.12	3.09	4.3	5.5	15.9	3.03867
478	Mawande Dubazana	2	2	1	76.9	154.5	163	32.2	2.77	65	110	77	1	14	0.55	1.12	2.88	4.5	5.3	11.8	2.36	73.08	154.5	167	30.6	2.51		115	74	1	17	0.52	1.17	2.89	3.7	5.6	21.8	3.58489
490	Bongeka Mposula	2	2	1	101.08	155.2	155	42	4.19	98	125	86	3	19	1.15	2.18	2.41	4.6	5.4	12.3	2.51467	103.1	157.35	159	41.6	4.07		133	85	3	19		1.95	2.45	4.9	5.6	13.6	10.6058
492	Snenhlanhla Ngubane	2	2	1	63.2	166.7	163	22.7	1.1	71	115	72	1	12	0.55	0.93	1.99	4.3	5.5	13.6	2.59911										14	0.65	0.94	1.97	5.1	5.8	21.6	4.896
535	Lesedi Lengolo	1	2	1	66.6	163.3	193	25	1.2		126	62	2	23	0.46	1.71	1.79	4.1	5.6	9.9	1.804	64.7	163.1	196	24.3	1.02	67	117	72	1	16	0.54	1.45	1.66	4.5	6.1	13.3	2.66
540	Nonhle Maphumulo	1	2	1	83.5	164.6	173	30.8	2.48		134	86	3	17	0.66	1.7	3.23	4.4	6	10.8	2.112	78.6	165.5	175	28.7	2.13	85	130	86	3	16	0.34	1.58	1.73	4.4	6.3	9.4	1.83822
542	Slungile Khuzwayo	1	2	1	63.2	149.8	171	28.2	2.1		138	86	3	16	0.68	1.27	2.43	4.4	5.3	12.4	2.42489	62.4	150.8	173	27.4	1.94	83	121	76	2	14	0.82	1.28	2.09	4.1	5.6	16.9	3.07956
543	Minenhle Maphumulo	1	2	1	86.6	161	173	33.4	2.82		143	82	4	20	1.11	1.52	3.8	5.3	5.8	18.9	4.452	85.5	162.7	175	32.3	2.66	58	122	89	3	18	0.62	1.44	2.54	5.3	6.1	15.4	3.62756
544	Ntando Cele	1	2	1	74.2	159.2	178	29.3	2.19		135	87	3	12	0.19	1.4	1.44	4.6	5.7	10.9	2.22844	69.5	159.1	180	27.5	1.85	45	113	62	1	11	0.39	1.41	1.98	4.3	6	6	1.14667
545	Sanelisiwe Mthembu	1	2	1	98.2	159	169	38.8	3.55		114	80	3	19	1.03	0.86	3.81	4.4	5	24.5	4.79111	100.1	161	171	38.6	3.49	81	106	69	1	17	0.91	0.81	2.88	4.1	5.5	13.7	2.49644
547	Owami Mdlalose	1	2	1	75.9	157.4	174	30.6	2.44	96	112	82	3	11	0.59	1.39	2.98	4.7	5.1	9.8	2.04711	73.2	158.5	176	29.1	2.19	82	117	77	1	12	0.51	1.28	2.38	4.2	5.3	8	1.49333
548	Thobeka Khuluse	1	2	1	101.2	164.9	184	37.2	3.2	90	144	77	4	18	0.35	1.13	1.9	4.8	5.8	9.9	2.112	100.8	163	187	37.9	3.28	94	121	84	3	17	0.34	1.27	1.82	4.9	6.4	17.1	3.724
551	Alwande Shozi	1	2	1	92.7	152.5	170	39.9	3.68	88	120	79	2	17	0.95	1.4	2.99	4.6	5.1	18.7	3.82311	89.1	152.7	172	38.2	3.43	96	104	84	3	24	0.99	1.27	2.46	4.5	5.7	15.8	3.16
554	Bongeka Mposula	1	2	1	105	157.4	160	42.4	4.16	81	111	78	1	16	0.82	1.87	2.56	4.8	5	12.8	2.73067	106.3	157.1	162	43.1	4.22	91	134	72	3	17	1.09	1.91	2.23	4.4	5.6	13.6	2.65956
556	Kwanda Dladla	1	2	1	74.9	151.1	165	32.6	2.8		126	82	3	14	0.51	1.16	2.64	5.7	5	21.4	5.42133	70.7	152.9	168	30.2	2.46	74	116	76	1	15	0.59	1.17	2.59	5.3	5.7	12.2	2.87378
557	Siphokuhle Nxumalo	1	2	1	86.3	154.4	163	36.2	3.27		116	77	1	16	0.71	1.1	2.32	4.3	5.1	20.2	3.86044	85.3	155.3	165	35.4	3.12	57	104	70	1	18	0.79	1.04	2.01	4.2	5.3	13.9	2.59467
558	Mbali Mkhize	1	2	1	61.5	151	183	27	1.73		103	70	1	13	0.28	1.52	2.38	4.4	5.4	9.3	1.81867	60	152.7	185	25.7	1.45	77	94	65	1	13	0.26	1.58	2.42	4.6	5.7	9.8	2.00356
562	Sibahle Ngcobo	1	2	1	54.4	147.2	169	25.1	1.54	80	104	77	1	15	0.44	1.63	1.9	5.2	5.5	13.8	3.18933	53.4	148	172	24.4	1.34	59	97	73	1	13	0.37	1.33	1.93	4.9	6	9.8	2.13422
								1196.2												12.6737																	13.2436
								29.1756								Green writing = Random blood																	Green writing = Random blood
																Black writing = Fasting blood																	Black writing = Fasting blood				14.9
																				9.2																	16.8
																				9.5																	13.3
																				9.1																	14.7
																				11.7																	7.4
																				16.4																	8
																				7.9																	8.8
																				18.4																	23.2
	22	1=Intervention	1=M	1=B									please code this and give me codes 1= 2= etc							25.8										please code this and give me codes 1= 2= etc							13.3
	19	2=CG	2=F	2=C									Normal=1							9.9										Normal=1							9.4
				3=I									Elevated = 2							10.8										Elevated = 2							16.9
				4=W									Stage 1 Hypertension=3							12.4										Stage 1 Hypertension=3							15.4
													Stage 2 Hypertension=4							18.9										Stage 2 Hypertension=4							6
													Hypertension crisis=5							10.9										Hypertension crisis=5							13.7
																				24.5																	8
													American Heart Association 2019 BP norms							9.8										American Heart Association 2019 BP norms							17.1
																				9.9																	15.8
																				18.7																	13.6
																				12.8																	12.2
																				21.4																	13.9
																				20.2																	9.8
																				9.3																	9.8
																				13.8																	12.8182
																				13.9476
																																					7.3
																				12.1																	14.2
																				5.6																	9.2
																				4.4																	7.2
																				5.3																	14
																				22.3																	6.7
																				3.5																	42.6
																				20.6																	14.5
																				8.7																	18.4
																				0																	7
																				26.5																	19.1
																				6.6																	8.8
																				8.8																	21.3
																				0																	12.5
																				8.9																	15
																				5.3																	15.9
																				12.4																	21.8
																				11.8																	13.6
																				12.3																	13.3063
																				13.6
																				9.93158

## Sheet: >60%
Respondent number	Respondent name	GROUP	Gender	Race	Weight	Height	Age (in months)	BMI	BMI Z-score	Heart rate (not sure I need this)	Systolic	Diastolic	BP	Alt	Trig;ycerides	HDL	LDL	Glucose	HbA1C	Insulin	HOMA-IR	Weight	Height	Age (in months)	BMI	BMI Z-score	Heart rate (not sure I need this)	Systolic	Diastolic	BP	Alt	Trig;ycerides	HDL	LDL	Glucose	HbA1C	Insulin	HOMA-IR
110	Quade Fourie	1	1	4	70.9	171.6	177	24.1	1.42	106	138	79	3	11					5.3	9.2	0	66.1	173.7	182	21.9	0.72		117	71	1	12	0.41	1.53	1.32	4.4	5.4	14.9	2.91378
229	Trisyn Dean Nullneel	1	1	3	69.2	161.6	167	26.5	2.12	111	138	80	3	22	0.98	1.26	3.35	4	5.5	9.5	1.68889	71	163.25	171	26.6	2.08		134	71	3	28	1.32	1.6	3.72	4.2	5.6	16.8	3.136
230	Neo Khanyile	1	1	1	85.2	165	173	31.3	2.75	76	157	73	4	15	0.5	1.46	2.39	4.6	5.9	9.1	1.86044	83.7	166.65	177	30.1	2.55		125	76	2	12	0.71	1.49	2.63	5.3	6	13.3	3.13289
243	Tristan Gerber	1	1	4	107.7	187.2	178	30.7	2.61	64	147	65	4	29	1.44	0.86	3.05	4.4	4.8	11.7	2.288	106.2	189.1	183	29.7	2.42		123	67	2	20	0.81	0.95	2.69	4.4	4.8	14.7	2.87467
107	Kelvin van Loggenberg	2	1	4	76.8	177	177	24.5	1.53	76	100	64	1	15	0.54	1.4	3.1	5.3	5.1	12.1	2.85022	78.7	175.5	182	25.6	1.68	70	95	62	1	15	0.58	1.52	3.17	4.5	5.4	7.3	1.46
226	James Purchase	2	1	4	74.35	155.5	162	30.7	2.81					29	0.79	1.27	1.86	3.4	5.2	5.6	0.846222	72.2	157.95	166	28.9	2.52		131	70	3	24	0.63	1.4	2.14	3.7	5.3	14.2	2.33511
231	Kwanele Mkhwanazi	2	1	1	78.4	178.83	166	24.5	1.75	77	113	66	1	17					5.7	4.4	0	78.8	181	170	24.1	1.55		117	69	1	17	0.65	1.39	1.95	4.5	6.1	9.2	1.84
233	Thabo Fakude	2	1	1	69.8	171.5	170	23.7	1.48	76	124	75	2	28	0.68	1.69	1.67	4.6	5.8	5.3	1.08356	73.2	174.2	174	24.1	1.49		121	67	2	16	0.57	1.94	1.91	4.3	5.9	7.2	1.376
235	Jared Job	2	1	4	57.6	159.3	158	24.8	1.94	81	121	66	2	13	0.83	1.24	2.51	5.1	5.1	22.3	5.05467	62.3	162.5	169	23.6	1.47		93	74	1	11	2.13	1.33	2.7	4.9	5	14	3.04889
236	Zibusiso Mahlaba	2	1	1	57.4	159	165	23	1.4	74	107	72	1	16					5.6	3.5	0	57.7	160.7	169	22.3	1.12		100	63	1	18	0.39	1.47	2.1	4.2	5.7	6.7	1.25067
239	Reuben Kruger	2	1	4	96.4	172.1	176	32.5	2.86	85	144	85	4	50	0.61	0.91	2.85	4.2	5.4	20.6	3.84533	102.5	173.8	180	33.9	2.98	71	140	96	4	108	0.78	0.95	3.28	5.1	5.8	72	16.32
240	Keegan Hughes	2	1	4	110.45	173	178	37.2	3.46	78	133	70	3	27	0.62	1.24	2.15	4.5	5.7	8.7	1.74	113.8	176.25	182	36.6	3.34		115	74	1	22	0.57	1.29	2.44	4.3	5.7	14.5	2.77111
245	Musa Khoza	2	1	1	75.6	170.4	179	26	1.82	76	157	73	4								0	85.1	171.2	183	29	2.31		127	53	2	14	0.92	1.26	3.1	4.1	5.5	18.4	3.35289
246	Tembelihle Shandu	2	1	1	62.2	160.2	168	24.2	1.64	72	102	62	1	15					5.8	26.5	0	63.6	163.55	172	23.8	1.44		113	56	1	15	1.18	1.14	2.41	4.1	5.6	7	1.27556
249	Fabrizio Baldi	2	1	4	92.83	183.5	167	27.6	2.29	75	122	77	2	18	0.7	1.47	2.52	4.1	4.9	6.6	1.20267	90.2	184.9	172	26.4	2.02	65	124	71	2	20	0.75	1.45	2.35	4.5	5.2	19.1	3.82
450	Nikhil Chetty	1	1	3	83	177.3	173	26.4	1.99	100	115	77	1	38	0.55	0.9	2.21	4.8	5.1	16.4	3.49867	80.9	178.4	176	25.4	1.75	79	112	72	1	34	0.54	1.08	2.47	5.1	4.7	7.4	1.67733
451	Zibusiso Mahlaba	1	1	1	58.7	159.4	170	23.1	1.31		99	57	1	17	0.42	1.31	2.05	4.4	5.8	7.9	1.54489	58.3	163.6	173	21.8	0.88	81	92	66	1	18					5.4	8	0
452	Musa Khoza	1	1	1	83.3	172.4	184	28	2.12		127	64	2	18	0.73	0.92	2.65	6.4	5.7	159.3	45.312	82.6	172.9	186	27.6	2.02	68	131	64	3	14	0.63	1.49	2.57	4.7	5.1	8.8	1.83822
459	Caideen Botha	1	2	4	76.8	159.3	159	30.3	2.57	71	122	73	2	21	1.88	1.36	2.86	4.4	5.3	25.8	5.04533	75.1	160.7	163	29.1	2.34	87	104	70	1	14	1.08	1.21	2.82	5.2	5.4	23.2	5.36178
465	Nandi Nene	2	2	1	58.5	154.5	164	24.5	1.5	79	100	61	1	10	0.59	2.01	2.92	4.8	5.3	8.8	1.87733	56.4	156.6	168	23	1.05	81	107	70	1	13	0.88	1.37	2.49	4.7	5.5	8.8	1.83822
467	Nomvelo Buthelezi	2	2	1	56	148.8	172	25.3	1.54	93	90	70	1								0	56.3	148.8	176	25.4	1.49					12	0.53	1.14	2.09	5.1	5.9	21.3	4.828
473	Aphiwe Khathi	2	2	1	53.5	152.2	157	23.1	1.31	74	102	71	1	10	0.77	1.95	0.6	4.2	5	8.9	1.66133	56	152.15	161	24.2	1.47		102	67	1	13	0.56	2.02	0.48	4.4	5.3	12.5	2.44444
474	Kwanenele Maphumulo	2	2	1	58.6	158.3	158	23.3	1.34	84	124	82	3	13	0.55	1.54	1.75	4.3	5.4	5.3	1.01289	60.8	158.8	161	24.1	1.44	100	131	78	3	13	0.63	1.62	2.01	4.3	5.7	15	2.86667
475	Philasande Khotseng	2	2	1	68.3	157.5	159	27.5	2.17	79	92	69	1	16	0.76	1.02	2.6	4.5	5.3	12.4	2.48	76.5	158.1	163	30.6	2.55	88	106	61	1	20	0.52	1.12	3.09	4.3	5.5	15.9	3.03867
478	Mawande Dubazana	2	2	1	76.9	154.5	163	32.2	2.77	65	110	77	1	14	0.55	1.12	2.88	4.5	5.3	11.8	2.36	73.08	154.5	167	30.6	2.51		115	74	1	17	0.52	1.17	2.89	3.7	5.6	21.8	3.58489
490	Bongeka Mposula	2	2	1	101.08	155.2	155	42	4.19	98	125	86	3	19	1.15	2.18	2.41	4.6	5.4	12.3	2.51467	103.1	157.35	159	41.6	4.07		133	85	3	19		1.95	2.45	4.9	5.6	48.7	10.6058
492	Snenhlanhla Ngubane	2	2	1	63.2	166.7	163	22.7	1.1	71	115	72	1	12	0.55	0.93	1.99	4.3	5.5	13.6	2.59911										14	0.65	0.94	1.97	5.1	5.8	21.6	4.896
535	Lesedi Lengolo	1	2	1	66.6	163.3	193	25	1.2		126	62	2	23	0.46	1.71	1.79	4.1	5.6	9.9	1.804	64.7	163.1	196	24.3	1.02	67	117	72	1	16	0.54	1.45	1.66	4.5	6.1	13.3	2.66
540	Nonhle Maphumulo	1	2	1	83.5	164.6	173	30.8	2.48		134	86	3	17	0.66	1.7	3.23	4.4	6	10.8	2.112	78.6	165.5	175	28.7	2.13	85	130	86	3	16	0.34	1.58	1.73	4.4	6.3	9.4	1.83822
542	Slungile Khuzwayo	1	2	1	63.2	149.8	171	28.2	2.1		138	86	3	16	0.68	1.27	2.43	4.4	5.3	12.4	2.42489	62.4	150.8	173	27.4	1.94	83	121	76	2	14	0.82	1.28	2.09	4.1	5.6	16.9	3.07956
543	Minenhle Maphumulo	1	2	1	86.6	161	173	33.4	2.82		143	82	4	20	1.11	1.52	3.8	5.3	5.8	18.9	4.452	85.5	162.7	175	32.3	2.66	58	122	89	3	18	0.62	1.44	2.54	5.3	6.1	15.4	3.62756
544	Ntando Cele	1	2	1	74.2	159.2	178	29.3	2.19		135	87	3	12	0.19	1.4	1.44	4.6	5.7	10.9	2.22844	69.5	159.1	180	27.5	1.85	45	113	62	1	11	0.39	1.41	1.98	4.3	6	6	1.14667
545	Sanelisiwe Mthembu	1	2	1	98.2	159	169	38.8	3.55		114	80	3	19	1.03	0.86	3.81	4.4	5	24.5	4.79111	100.1	161	171	38.6	3.49	81	106	69	1	17	0.91	0.81	2.88	4.1	5.5	13.7	2.49644
547	Owami Mdlalose	1	2	1	75.9	157.4	174	30.6	2.44	96	112	82	3	11	0.59	1.39	2.98	4.7	5.1	9.8	2.04711	73.2	158.5	176	29.1	2.19	82	117	77	1	12	0.51	1.28	2.38	4.2	5.3	8	1.49333
548	Thobeka Khuluse	1	2	1	101.2	164.9	184	37.2	3.2	90	144	77	4	18	0.35	1.13	1.9	4.8	5.8	9.9	2.112	100.8	163	187	37.9	3.28	94	121	84	3	17	0.34	1.27	1.82	4.9	6.4	17.1	3.724
551	Alwande Shozi	1	2	1	92.7	152.5	170	39.9	3.68	88	120	79	2	17	0.95	1.4	2.99	4.6	5.1	18.7	3.82311	89.1	152.7	172	38.2	3.43	96	104	84	3	24	0.99	1.27	2.46	4.5	5.7	15.8	3.16
554	Bongeka Mposula	1	2	1	105	157.4	160	42.4	4.16	81	111	78	1	16	0.82	1.87	2.56	4.8	5	12.8	2.73067	106.3	157.1	162	43.1	4.22	91	134	72	3	17	1.09	1.91	2.23	4.4	5.6	13.6	2.65956
556	Kwanda Dladla	1	2	1	74.9	151.1	165	32.6	2.8		126	82	3	14	0.51	1.16	2.64	5.7	5	21.4	5.42133	70.7	152.9	168	30.2	2.46	74	116	76	1	15	0.59	1.17	2.59	5.3	5.7	12.2	2.87378
557	Siphokuhle Nxumalo	1	2	1	86.3	154.4	163	36.2	3.27		116	77	1	16	0.71	1.1	2.32	4.3	5.1	20.2	3.86044	85.3	155.3	165	35.4	3.12	57	104	70	1	18	0.79	1.04	2.01	4.2	5.3	13.9	2.59467
558	Mbali Mkhize	1	2	1	61.5	151	183	27	1.73		103	70	1	13	0.28	1.52	2.38	4.4	5.4	9.3	1.81867	60	152.7	185	25.7	1.45	77	94	65	1	13	0.26	1.58	2.42	4.6	5.7	9.8	2.00356
562	Sibahle Ngcobo	1	2	1	54.4	147.2	169	25.1	1.54	80	104	77	1	15	0.44	1.63	1.9	5.2	5.5	13.8	3.18933	53.4	148	172	24.4	1.34	59	97	73	1	13	0.37	1.33	1.93	4.9	6	9.8	2.13422
225	Khethelo Phili	1	1	1	67.9	154.1	162	28.6	2.54					29	1.06	1.06	3.36	4.8	5.7	7.5	1.6	68.9	156.65	166	28.1	2.39	99	132	89	3	24	1.26	1.33	3.47	4.5	5.9	16.3	3.26
463	Zothile Dlamini	1	2	1	68.8	158.3	151	27.5	2.29	70	130	99	4	11	0.69	1.12	1.89	4.2	4.9	12.1	2.25867	69.3	161.5	155	26.6	2.06		123	80	3	13	0.45	1.04	1.81	4.1	5.1	7.2	1.312
541	Thandokuhle Gumede	1	2	1	60.5	155.6	159	25	1.7		116	58	1	12	0.56	1.55	3.84	4.7	4.3	10.5	2.19333	62.6	159.2	161	24.7	1.6	77	113	68	1	13	0.75	1.38	2.84	4.8	5	11	2.34667
546	Nosipho Mapuma	1	2	1	76.2	166.6	178	27.5	1.88		120	77	2	18	0.29	2.16	2.12	4.9	5.5	9.9	2.156	75.2	167.5	180	26.8	1.73	76	116	70	1	14	0.31	1.99	1.73	4.5	6.2	11.7	2.34
							sum	1304.8
							mean	28.9956								Green writing = Random blood																	Green writing = Random blood
																Black writing = Fasting blood																	Black writing = Fasting blood
	26	1=Intervention	1=M	1=B									please code this and give me codes 1= 2= etc																	please code this and give me codes 1= 2= etc
	19	2=CG	2=F	2=C									Normal=1																	Normal=1
				3=I									Elevated = 2																	Elevated = 2
				4=W									Stage 1 Hypertension=3																	Stage 1 Hypertension=3
													Stage 2 Hypertension=4																	Stage 2 Hypertension=4
													Hypertension crisis=5																	Hypertension crisis=5
													American Heart Association 2019 BP norms																	American Heart Association 2019 BP norms
